# Supplementary material for: The Cross-Cultural Competencies and Attitudes Toward Ultraorthodox Clients Among Secular Therapists in Israel: An Explanatory Study
Source: Healthcare (Basel). 2025 May 21;13(10):1210. doi: 10.3390/healthcare13101210 (PMC12111204; doi:10.3390/healthcare13101210)
Supplement: Supplementary file 1 [file healthcare-13-01210-s001.zip]

Archive with 5 entries (5 files):
- healthcare-3581730-supplementary/~$pplementary material 1.docx
- healthcare-3581730-supplementary/~$pplementary material 2.docx
- healthcare-3581730-supplementary/Supplementary material 1.pdf
- healthcare-3581730-supplementary/Supplementary material 2.pdf
- healthcare-3581730-supplementary/Supplementary material 3.pdf
